# Supplementary material for: Manglietia pubipedunculata (Magnoliaceae), a new species from Yunnan, China
Source: PLoS One. 2019 Mar 13;14(3):e0210254. doi: 10.1371/journal.pone.0210254 (PMC6415859; doi:10.1371/journal.pone.0210254)
Supplement: S1 Table — (XLS) [file pone.0210254.s002.xls]

## Sheet: Sheet1
Taxon	Voucher	Locality	PHYA	LEAFY	trnH-psbA
Manglietia aromatica Dandy	Nie & Meng 516	China: cult. in KIB	EU849930.1	EU849830.1	AY009023.1
Manglietia conifera Dandy	Nie & Meng 475	China: cult. in KIB	EU849931.1	EU849831.1	AB055564.1
Manglietia kwangtungensis (Merrill) Dandy	Hu 001	China: cult. in SCAU
Manglietia pubipedunculata Q. W. Zeng & X. M. Hu	Hu 002	China: cult. in SCAU
Manglietia decidua Q.Y. Zheng	Nie & Meng 510	China: cult. in KIB	EU849933.1	EU849833.1	AB055565.1
Manglietia duclouxii Finet & Gagnep.	Nie & Meng 472	China: cult. in KIB	EU849921.1	EU849821.1	NC_037002.1
Manglietia grandis Hu & W.C. Cheng	Nie & Meng 478	China: cult. in KIB	EU849935.1	EU849835.1	AY009022.1
Manglietia hebecarpa C.Y.Wu & Y.W.Law	Nie & Meng 485	China: cult. in KIB	EU849936.1	EU849836.1	JN050196.1
Manglietia insignis (Wall.) Blume	Nie & Meng 484	China: cult. in KIB	EU849937.1	EU849837.1	AB623317.1
Manglietia sinica (Y.W. Law) B.L. Chen & Noot.	Nie & Meng 480	China: cult. in KIB	EU849919.1	KP231596	AY009021.1
Michelia cavaleriei Finet & Gagnep.	Nie & Meng 503	China: cult. in KIB	EU849953.1	EU849847.1	AY009009.1
