# Supplementary material for: Manglietia pubipedunculata (Magnoliaceae), a new species from Yunnan, China
Source: PLoS One. 2019 Mar 13;14(3):e0210254. doi: 10.1371/journal.pone.0210254 (PMC6415859; doi:10.1371/journal.pone.0210254)
Supplement: S2 Table — (XLS) [file pone.0210254.s003.xls]

## Sheet: Sheet1
Primers of PHYA, LEAFY and trnH-psbA used for amplification and sequencing in this study
Primer name	Primer sequences ( (5'–3') )
PHYA-1f	GTATGACAGGGTGATGGCCT
PHYA-1r	GATTTATCCTCACAGCCGCC
LFY-3f	GCCGAAGATGAGACACTACG
LFY-3r	TAACTGGACCCGAAACCCAA
TRHF	CGCATGGTGGATTCACAATC
PSAR	AGACCTAGCTGCTATCGAAG
