# Supplementary material for: Manglietia pubipedunculata (Magnoliaceae), a new species from Yunnan, China
Source: PLoS One. 2019 Mar 13;14(3):e0210254. doi: 10.1371/journal.pone.0210254 (PMC6415859; doi:10.1371/journal.pone.0210254)
Supplement: S3 Table — (XLS) [file pone.0210254.s004.xls]

## Sheet: Sheet1
Taxon	Length of hair/μm	Density of hair/mm2	Length of stomatal apparatus/μm	Width of stomatal apparatus/μm	Density of stomatal apparatus/mm2
Manglietia pubipedunculata	364.2 (204-480)	44.6	27.31 (23.7-30.5)	21.91 (18.6-24.5)	249.8
		35.3	26.55 (23.8-29.2)	22.82 (20.4-24.5)	298.8
Manglietia kwangtungensis	850.4 (594-1024)	9.9	29.41 (27.2-31.7)	22.46 (20.6-23.6)	363
	738.3 (606-790)	14.9	30.12 (27.2-32.4)	22.84 (21.3-24.1)	255.8
	851.1 (632-1215)	11.3
