# Supplementary material for: Manglietia pubipedunculata (Magnoliaceae), a new species from Yunnan, China
Source: PLoS One. 2019 Mar 13;14(3):e0210254. doi: 10.1371/journal.pone.0210254 (PMC6415859; doi:10.1371/journal.pone.0210254)
Supplement: S4 Table — (XLS) [file pone.0210254.s005.xls]

## Sheet: Sheet1
Taxon	Leaf thickness/μm	Upper epidermis thickness/μm	Palisade tissue thickness/μm	Spongy tissue thickness/μm
Manglietia pubipedunculata	212.2 (204-221)	27.6 (25-31)	61.8 (58-66)	100.4 (74-124)
	225.9 (218-235)	28.1 (25-33)	61.6 (49-69)	114.1 (103-124)
	238.3 (230-244)	33.4 (31-36)	67 (61-81)	119 (102-138)
	218.3 (203-237)	29.7 (27-38)	64 (43-74)	111.9 (97-125)
	207.5 (202-218)	27.1 (25-28)	58.7 (53-64)	99.9 (89-108)
	201.7 (186-224)	28.8 (28-31)	62.6 (53-75)	89.9 (82-99)
Manglietia kwangtungensis	284.8 (276-296)	27.3 (27-28)	96.9 (78-113)	136.9 (113-166)
	301.4 (291-310)	35.8 (31-41)	80.6 (74-102)	160.5 (136-182)
	301.7 (296-309)	34.2 (28-39)	80.2 (63-94)	151.6 (140-169)
	296.8 (291-301)	38.1 (30-42)	87.6 (77-103)	160.3 (153-175)
	318.5 (310-330)	40 (36-47)	98 (88-119)	152.3 (132-172)
	295.1 (288-302)	32.6 (30-39)	85.8 (64-100)	161.1 (141-182)
