# Supplementary material for: Manglietia pubipedunculata (Magnoliaceae), a new species from Yunnan, China
Source: PLoS One. 2019 Mar 13;14(3):e0210254. doi: 10.1371/journal.pone.0210254 (PMC6415859; doi:10.1371/journal.pone.0210254)
Supplement: S5 Table — (XLS) [file pone.0210254.s006.xls]

## Sheet: Sheet1
Taxon	Length of seeds/mm	Width of seeds/mm
Manglietia pubipedunculata	6	6.08
	6.97	4.77
	6.82	6.16
	5.09	6.46
	6.3	5.7
	5.92	6.07
	6.05	6.09
	5.55	5.46
	6.09	5.85
	6.48	6.3
	6.37	6.13
	6.45	6.12
	6.19	5.86
	5.57	6.39
	6.31	5.87
	5.96	5.72
	6.29	5.42
	6.12	5.35
	6.14	5.31
	5.88	6.22
	5.73	5.96
	6.17	6.36
	5.83	6.05
	5.76	5.83
Manglietia kwangtungensis	4.27	5.94
	4.63	5.87
	3.8	7.35
	4.05	7.27
	3.46	6.52
	4.25	5.4
	3.92	6.64
	3.73	6.88
	4.17	5.77
	4.25	6.96
	3.86	7.17
	3.61	4.9
	4.34	6.73
	4.4	7.2
	4.91	6.63
	4.06	7.01
	3.47	6.92
