# Supplementary material for: Manglietia pubipedunculata (Magnoliaceae), a new species from Yunnan, China
Source: PLoS One. 2019 Mar 13;14(3):e0210254. doi: 10.1371/journal.pone.0210254 (PMC6415859; doi:10.1371/journal.pone.0210254)
Supplement: S6 Table — (XLS) [file pone.0210254.s007.xls]

## Sheet: Sheet1
Taxon	Length of epidermal cell/μm	Width of epidermal cell/μm	Thickness of outer periclinal cell wall/μm
Manglietia pubipedunculata	34.97 (16.7-69.1)	14.92 (6.5-25.8)	2.34 (1.1-3.3)
	39.47 (19.6-57.2)	15.22 (5.5-25.9)	2.81 (1.8-3.6)
	33.64 (22.1-41.5)	20.62 (10.4-31.1)	2.68 (1.6-4.3)
	43.14 (24.5-81.2)	15.58 (6.7-28.3)	2.46 (1.6-3.4)
	32.81 (20-50)	15.49 (8.2-30.1)	3.00 (2.1-3.8)
	30.44 (20.2-47)	17.73 (6.9-33.2)	3.42 (2.2-4.5)
	29.24 (17.8-42.6)	13.20 (6.1-24.7)	3.60 (2.8-4.1)
	31.62 (16.8-51.8)	12.26 (6.8-17.8)	3.64 (2.1-5.1)
	29.34 (18.1-44)	12.51 (4.5-24.7)	3.87 (2.8-5)
	32.07 (17.8-51.2)	12.23 (4.1-25.6)	3.94 (2.5-6.3)
	33.75 (22.1-51.6)	12.40 (4.5-24.5)	3.04 (1.8-4.1)
	31.75 (16.6-59.8)	14.08 (5.3-26.8)	3.49 (2.3-5)
Manglietia kwangtungensis	28.62 (16.4-45.5)	11.91 (6.3-20)	2.01 (1.6-2.7)
	27.48 (17.3-39.5)	13.55 (8.6-21.1)	2.47 (1.4-3.2)
	36.20 (20.9-55)	12.37 (5.3-22.6)	2.10 (1.3-2.9)
	35.19 (24-47.4)	11.92 (6.9-19.9)	2.37 (1.9-3)
	42.44 (16.7-68.1)	11.80 (5.1-18.4)	2.24 (1.3-3.3)
	39.31 (21.3-65.7)	12.23 (6.1-19.5)	2.11 (1.5-2.6)
	39.18 (28-59.2)	16.45 (8.3-27.3)	1.52 (1.3-1.8)
	37.12 (27-63.4)	11.75 (6.3-20.5)	2.88 (2.3-3.5)
